# Supplementary material for: BLV-miR-B1-5p Promotes Staphylococcus aureus Adhesion to Mammary Epithelial Cells by Targeting MUC1
Source: Animals (Basel). 2023 Dec 11;13(24):3811. doi: 10.3390/ani13243811 (PMC10741194; doi:10.3390/ani13243811)
Supplement: Supplementary file 1 [file animals-13-03811-s001.zip]

Archive with 1 entries (1 files):
- animals-2686785-supplementary.pdf
